# Supplementary material for: Validation of a De Novo Health Economic Model for Finerenone in Heart Failure with Left Ventricular Ejection Fraction ≥40%
Source: J Mark Access Health Policy. 2026 Mar 11;14(1):16. doi: 10.3390/jmahp14010016 (PMC13028132; doi:10.3390/jmahp14010016)
Supplement: Supplementary file 1 [file jmahp-14-00016-s001.zip]

Archive with 1 entries (1 files):
- jmahp-4082279-supplementary.pdf
